# Supplementary material for: Alkaloid-Based Isoxazolylureas: Synthesis and Effect in Combination with Anticancer Drugs on C6 Rat Glioma Model Cells
Source: Molecules. 2024 Jul 9;29(14):3246. doi: 10.3390/molecules29143246 (PMC11278957; doi:10.3390/molecules29143246)
Supplement: Supplementary file 1 [file molecules-29-03246-s001.zip]

Archive with 2 entries (2 files):
- IR-UV-MS.pdf
- NMR.pdf
